# Supplementary material for: Neurofilaments as Emerging Biomarkers of Neuroaxonal Damage to Differentiate Behavioral Frontotemporal Dementia from Primary Psychiatric Disorders: A Systematic Review
Source: Diagnostics (Basel). 2021 Apr 22;11(5):754. doi: 10.3390/diagnostics11050754 (PMC8146697; doi:10.3390/diagnostics11050754)
Supplement: Supplementary file 1 [file diagnostics-11-00754-s001.zip]

Archive with 1 entries (1 files):
- diagnostics-1161805-supplementary.pdf
